# Supplementary material for: Genetic Diversity Analysis and Core Germplasm Collection Construction of Radish Cultivars Based on Structure Variation Markers
Source: Int J Mol Sci. 2023 Jan 29;24(3):2554. doi: 10.3390/ijms24032554 (PMC9916615; doi:10.3390/ijms24032554)
Supplement: Supplementary file 1 [file ijms-24-02554-s001.zip]

Archive with 4 entries (4 files):
- Supplemenary Figures.pdf
- Supplemenary Table S1.xlsx
- Supplemenary Table S2.xlsx
- Supplemenary Table S3.xlsx
