# Supplementary material for: Genetic Diversity Analysis and Core Germplasm Collection Construction of Radish Cultivars Based on Structure Variation Markers
Source: Int J Mol Sci. 2023 Jan 29;24(3):2554. doi: 10.3390/ijms24032554 (PMC9916615; doi:10.3390/ijms24032554)
Supplement: Supplementary file 1 [file ijms-24-02554-s001.zip › Supplemenary Table S1.xlsx]

## Sheet: Supplemenary Table S1
Table S1 The information of 217 parts of radish germplasm resources
Name	Population	type	Geographical distribution	Key features
L001	P1	R. sativus var. hortensis	Jiangsu, China	red cortex, white flesh,lobed leaf
L002	P1P3	R. sativus var. hortensis	Hubei, China	green cortex, green flesh,lobed leaf
L003	P1	R. sativus var. hortensis	Guangdong, China	white cortex, white flesh,entire leaf
L004	P1P2	R. sativus var. hortensis	Shandong, China	green cortex, green flesh,lobed leaf
L005	P1	R. sativus var. hortensis	Henan, China	green cortex, green flesh,lobed leaf
L006	P1	R. sativus var. hortensis	Japan	white cortex, white flesh,entire leaf
L007	P1	R. sativus var. hortensis	Shandong, China	green cortex, green flesh,lobed leaf
L008	P1P3	R. sativus var. hortensis	Japan	white cortex, white flesh,lobed leaf
L009	P1	R. sativus var. hortensis	Korea	purple cortex, purple flesh,lobed leaf
L010	P1P3	R. sativus var. hortensis	Korea	white cortex, white flesh,lobed leaf
L011	P1P3	R. sativus var. hortensis	Korea	white cortex, white flesh,lobed leaf
L012	P1	R. sativus var. hortensis	Shandong, China	green cortex, green flesh,lobed leaf
L013	P1	R. sativus var. hortensis	Shandong, China	green cortex, green flesh,lobed leaf
L014	P1	R. sativus var. hortensis	Heilongjiang, China	red cortex, white flesh,lobed leaf
L015	P1	R. sativus var. hortensis	Tianjin, China	green cortex, green flesh,lobed leaf
L016	P1P3	R. sativus var. hortensis	Guangdong, China	white cortex, white flesh,entire leaf
L017	P1P3	R. sativus var. hortensis	Japan	white cortex, white flesh,lobed leaf
L018	P1	R. sativus var. hortensis	Hubei, China	red cortex, white flesh,entire leaf
L019	P1P2	R. sativus var. hortensis	Yunnan, China	purple cortex, white flesh,lobed leaf
L020	P1	R. sativus var. hortensis	Korea	green cortex, white flesh,lobed leaf
L021	P1	R. sativus var. hortensis	Beijing, China	white cortex, white flesh,lobed leaf
L022	P1	R. sativus var. hortensis	Shandong, China	red cortex, white flesh,entire leaf
L023	P1	R. sativus var. hortensis	Beijing, China	purple cortex, white flesh,lobed leaf
L024	P1	R. sativus var. hortensis	Korea	green cortex, white flesh,lobed leaf
L025	P1P3	R. sativus var. hortensis	Hubei, China	green cortex, green flesh,lobed leaf
L026	P1	R. sativus var. hortensis	Shandong, China	green cortex, green flesh,lobed leaf
L027	P1	R. sativus var. hortensis	Hubei, China	red cortex, white flesh,intermediate type
L028	P1	R. sativus var. hortensis	Hubei, China	green cortex, white flesh,lobed leaf
L029	P1	R. sativus var. hortensis	Hubei, China	red cortex, white flesh,entire leaf
L030	P1	R. sativus var. hortensis	Taiwan, China	white cortex, white flesh,entire leaf
L031	P1P3	R. sativus var. hortensis	Hubei, China	white cortex, white flesh,lobed leaf
L032	P1	R. sativus var. hortensis	Hubei, China	white cortex, white flesh,lobed leaf
L033	P1P3	R. sativus var. hortensis	Korea	green cortex, white flesh,lobed leaf
L034	P1	R. sativus var. hortensis	Heilongjiang, China	red cortex, white flesh,lobed leaf
L035	P1P3	R. sativus var. hortensis	Korea	white cortex, white flesh,lobed leaf
L036	P3	R. sativus var. hortensis	Korea	white cortex, white flesh,lobed leaf
L037	P1P3	R. sativus var. hortensis	Korea	white cortex, white flesh,lobed leaf
L038	P1P3	R. sativus var. hortensis	Jilin, China	white cortex, white flesh,lobed leaf
L039	P1P3	R. sativus var. hortensis	Japan	white cortex, white flesh,lobed leaf
L040	P1	R. sativus var. hortensis	Korea	white cortex, white flesh,lobed leaf
L041	P1P3	R. sativus var. hortensis	Zhejiang, China	white cortex, white flesh,lobed leaf
L042	P1P3	R. sativus var. hortensis	Korea	white cortex, white flesh,lobed leaf
L043	P1	R. sativus var. hortensis	Jiangxi, China	white cortex, white flesh,lobed leaf
L044	P1P2	R. sativus var. hortensis	Yunnan, China	purple cortex, purple flesh,lobed leaf
L045	P1	R. sativus var. hortensis	Guangdong, China	white cortex, white flesh,lobed leaf
L046	P1P2	R. sativus var. hortensis	Hubei, China	red cortex, white flesh,entire leaf
L047	P1	R. sativus var. hortensis	Hubei, China	red cortex, white flesh,lobed leaf
L048	P1P2	R. sativus var. hortensis	Liaoning, China	red cortex, white flesh,lobed leaf
L049	P1P3	R. sativus var. hortensis	Hubei, China	white cortex, white flesh,lobed leaf
L050	P1P2	R. sativus var. hortensis	Yunnan, China	purple cortex, purple flesh,lobed leaf
L051	P1P2	R. sativus var. caudatus	Sudan, Africa	green cortex, white flesh,lobed leaf
L052	P1P3	R. sativus var. hortensis	Yunnan, China	red cortex, white flesh,entire leaf
L053	P1P2	R. sativus var. hortensis	Xizang, China	white cortex, white flesh,lobed leaf
L054	P1	R. sativus var. hortensis	Hubei, China	purple cortex, white flesh,lobed leaf
L055	P3	R. sativus var. hortensis	Hebei, China	white cortex, white flesh,lobed leaf
L056	P1P3	R. sativus var. hortensis	Jiangxi, China	white cortex, white flesh,lobed leaf
L057	P1	R. sativus var. hortensis	Shandong, China	green cortex, green flesh,lobed leaf
L058	P1P2	R. sativus var. hortensis	Liaoning, China	red cortex, white flesh,entire leaf
L059	P2	R. sativus var. niger	Spain	black cortex, white flesh,lobed leaf
L060	P1	R. sativus var. hortensis	Hubei, China	red cortex, white flesh,lobed leaf
L061	P1P2	R. sativus var. hortensis	Hubei, China	purple cortex, white flesh,lobed leaf
L062	P1	R. sativus var. sativus	Jiangsu, China	green cortex, white flesh,entire leaf
L063	P1P3	R. sativus var. hortensis	Jiangxi, China	white cortex, white flesh,lobed leaf
L064	P1	R. sativus var. hortensis	Henan, China	green cortex, white flesh,lobed leaf
L065	P1P2	R. sativus var. hortensis	Sichuan, China	red cortex, white flesh,entire leaf
L066	P1	R. sativus var. hortensis	Yunnan, China	white cortex, white flesh,entire leaf
L067	P1	R. sativus var. hortensis	Korea	white cortex, white flesh,lobed leaf
L068	P3	R. sativus var. hortensis	Korea	white cortex, white flesh,lobed leaf
L069	P1	R. sativus var. hortensis	Guangdong, China	white cortex, white flesh,entire leaf
L070	P1P2	R. sativus var. hortensis	Sichuan, China	red cortex, white flesh,entire leaf
L071	P1P3	R. sativus var. hortensis	Jiangxi, China	white cortex, white flesh,lobed leaf
L072	P3	R. sativus var. hortensis	Korea	white cortex, white flesh,lobed leaf
L073	P1	R. sativus var. hortensis	Zhejiang, China	white cortex, white flesh,lobed leaf
L074	P1P2	R. sativus var. hortensis	Hubei, China	red cortex, white flesh,entire leaf
L075	P1	R. sativus var. hortensis	Hubei, China	white cortex, white flesh,lobed leaf
L076	P1	R. sativus var. hortensis	Japan	white cortex, white flesh,entire leaf
L077	P1	R. sativus var. hortensis	Liaoning, China	red cortex, white flesh,entire leaf
L078	P1	R. sativus var. hortensis	Jiangxi, China	white cortex, white flesh,lobed leaf
L079	P1P3	R. sativus var. hortensis	Hebei, China	green cortex, white flesh,lobed leaf
L080	P1	R. sativus var. hortensis	Hubei, China	green cortex, white flesh,lobed leaf
L081	P1	R. sativus var. hortensis	Korea	white cortex, white flesh,lobed leaf
L082	P1	R. sativus var. hortensis	Hubei, China	white cortex, white flesh,lobed leaf
L083	P1P3	R. sativus var. caudatus	Thailand	white cortex, white flesh,lobed leaf
L084	P1P3	R. sativus var. caudatus	Thailand	white cortex, white flesh,entire leaf
L085	P1	R. sativus var. hortensis	Heilongjiang, China	red cortex, white flesh,entire leaf
L086	P1	R. sativus var. hortensis	Hubei, China	red cortex, white flesh,lobed leaf
L087	P1P3	R. sativus var. hortensis	Henan, China	green cortex, white flesh,lobed leaf
L088	P1	R. sativus var. hortensis	Hubei, China	red cortex, white flesh,entire leaf
L089	P1	R. sativus var. hortensis	Hubei, China	purple cortex, white flesh,lobed leaf
L090	P1P2	R. sativus var. hortensis	Hubei, China	red cortex, white flesh,entire leaf
L091	P1	R. sativus var. hortensis	Yunnan, China	green cortex, white flesh,entire leaf
L092	P1P2	R. sativus var. hortensis	Yunnan, China	red cortex, white flesh,lobed leaf
L093	P1	R. sativus var. hortensis	Sichuan, China	red cortex, white flesh,entire leaf
L094	P1P2	R. sativus var. sativus	Jiangsu, China	white cortex, white flesh,lobed leaf
L095	P1	R. sativus var. hortensis	Sichuan, China	white cortex, white flesh,entire leaf
L096	P1P3	R. sativus var. hortensis	Chongqing, China	white cortex, white flesh,lobed leaf
L097	P1	R. sativus var. hortensis	Beijing, China	purple cortex, purple flesh,entire leaf
L098	P1	R. sativus var. hortensis	Shandong, China	green cortex, green flesh,lobed leaf
L099	P1	R. sativus var. hortensis	Korea	white cortex, white flesh,lobed leaf
L100	P1	R. sativus var. hortensis	Korea	white cortex, white flesh,lobed leaf
L101	P1	R. sativus var. hortensis	Korea	green cortex, white flesh,lobed leaf
L102	P1	R. sativus var. hortensis	Taiwan, China	white cortex, white flesh,entire leaf
L103	P1	R. sativus var. hortensis	Guangdong, China	white cortex, white flesh,entire leaf
L104	P2	R. sativus var. sativus	Netherlands	red cortex, white flesh,intermediate type
L105	P2	R. sativus var. hortensis	Netherlands	red cortex, white flesh,lobed leaf
L106	P1P2	R. sativus var. sativus	Netherlands	purple cortex, white flesh,entire leaf
L107	P2	R. sativus var. sativus	Netherlands	red cortex, white flesh,lobed leaf
L108	P1P2	R. sativus var. sativus	Netherlands	red cortex, white flesh,lobed leaf
L109	P1P3	R. sativus var. sativus	Shanghai, China	green cortex, white flesh,entire leaf
L110	P1P2	R. sativus var. hortensis	Heilongjiang, China	red cortex, white flesh,lobed leaf
L111	P1P3	R. sativus var. hortensis	Japan	white cortex, white flesh,lobed leaf
L112	P1P2	R. sativus var. chinensis	Jiangxi, China	white cortex, white flesh,lobed leaf
L113	P1	R. sativus var. hortensis	Taiwan, China	white cortex, white flesh,intermediate type
L114	P1P3	R. sativus var. sativus	Shanghai, China	green cortex, green flesh,lobed leaf
L115	P1P2	R. sativus var. niger	Spain	black cortex, white flesh,lobed leaf
L116	P1P2	R. sativus var. sativus	Netherlands	purple cortex, white flesh,lobed leaf
L117	P1P2	R. sativus var. niger	Russia	black cortex, white flesh,lobed leaf
L118	P1P3	R. sativus var. sativus	Jiangsu, China	green cortex, white flesh,intermediate type
L119	P1P2	R. sativus var. sativus	Shandong, China	red cortex, white flesh,lobed leaf
L120	P2	R. sativus var. sativus	Shandong, China	purple cortex, white flesh,lobed leaf
L121	P1P2	R. sativus var. hortensis	Heilongjiang, China	red cortex, white flesh,lobed leaf
L122	P1P2	R. sativus var. hortensis	Korea	purple cortex, purple flesh,lobed leaf
L123	P1	R. sativus var. hortensis	Gansu, China	red cortex, white flesh,intermediate type
L124	P1	R. sativus var. hortensis	Korea	purple cortex, white flesh,intermediate type
L125	P1P3	R. sativus var. hortensis	Japan	white cortex, white flesh,lobed leaf
L126	P1	R. sativus var. hortensis	Taiwan, China	white cortex, white flesh,entire leaf
L127	P1	R. sativus var. hortensis	Hubei, China	white cortex, white flesh,lobed leaf
L128	P1P2	R. sativus var. sativus	Hebei, China	red cortex, white flesh,lobed leaf
L129	P2	R. sativus var. sativus	Netherlands	red cortex, white flesh,lobed leaf
L130	P1P2	R. sativus var. sativus	Shanghai, China	green cortex, white flesh,lobed leaf
L131	P2	R. sativus var. sativus	Hebei, China	red cortex, white flesh,lobed leaf
L132	P2	R. sativus var. sativus	Netherlands	red cortex, white flesh,lobed leaf
L133	P2	R. sativus var. sativus	Netherlands	red cortex, white flesh,lobed leaf
L134	P1	R. sativus var. sativus	Netherlands	red cortex, white flesh,entire leaf
L135	P1	R. sativus var. sativus	Jiangsu, China	white cortex, white flesh,lobed leaf
L136	P1P2	R. sativus var. sativus	France	purple cortex, white flesh,lobed leaf
L137	P1P2	R. sativus var. sativus	France	purple cortex, white flesh,lobed leaf
L138	P2	R. sativus var. sativus	Netherlands	red cortex, white flesh,entire leaf
L139	P1P2	R. sativus var. sativus	Japan	red cortex, white flesh,entire leaf
L140	P2	R. sativus var. sativus	Netherlands	purple cortex, white flesh,lobed leaf
L141	P2P3	R. sativus var. sativus	Russia	red cortex, white flesh,lobed leaf
L142	P1	R. sativus var. sativus	Gansu, China	red cortex, white flesh,lobed leaf
L143	P1	R. sativus var. hortensis	Zhejiang, China	red cortex, white flesh,lobed leaf
L144	P1P3	R. sativus var. hortensis	Korea	white cortex, white flesh,lobed leaf
L145	P1	R. sativus var. hortensis	Zhejiang, China	red cortex, white flesh,lobed leaf
L146	P1P2	R. sativus var. hortensis	Zhejiang, China	white cortex, white flesh,entire leaf
L147	P1	R. sativus var. hortensis	Shandong, China	green cortex, green flesh,lobed leaf
L148	P1P3	R. sativus var. hortensis	Jiangxi, China	white cortex, white flesh,lobed leaf
L149	P1	R. sativus var. hortensis	Korea	white cortex, white flesh,entire leaf
L150	P3	R. sativus var. hortensis	Korea	white cortex, white flesh,lobed leaf
L151	P1P3	R. sativus var. hortensis	Korea	white cortex, white flesh,lobed leaf
L152	P1	R. sativus var. hortensis	Jiangsu, China	white cortex, white flesh,intermediate type
L153	P3	R. sativus var. hortensis	Korea	green cortex, white flesh,lobed leaf
L154	P1	R. sativus var. hortensis	Korea	white cortex, white flesh,lobed leaf
L155	P1P3	R. sativus var. hortensis	Korea	green cortex, white flesh,lobed leaf
L156	P1	R. sativus var. hortensis	Korea	green cortex, white flesh,lobed leaf
L157	P1P3	R. sativus var. hortensis	Korea	white cortex, white flesh,lobed leaf
L158	P1	R. sativus var. hortensis	Shandong, China	green cortex, purple flesh,lobed leaf
L159	P1	R. sativus var. hortensis	Shandong, China	green cortex, purple flesh,lobed leaf
L160	P1	R. sativus var. hortensis	Hubei, China	white cortex, white flesh,lobed leaf
L161	P1	R. sativus var. hortensis	Korea	white cortex, white flesh,lobed leaf
L162	P1P3	R. sativus var. hortensis	Hebei, China	white cortex, white flesh,lobed leaf
L163	P1	R. sativus var. hortensis	Hubei, China	white cortex, white flesh,lobed leaf
L164	P1P3	R. sativus var. hortensis	Korea	green cortex, white flesh,lobed leaf
L165	P1P3	R. sativus var. hortensis	Jiangxi, China	white cortex, white flesh,lobed leaf
L166	P1	R. sativus var. hortensis	Japan	white cortex, white flesh,entire leaf
L167	P3	R. sativus var. hortensis	Korea	green cortex, white flesh,lobed leaf
L168	P1	R. sativus var. hortensis	Tianjin, China	green cortex, green flesh,lobed leaf
L169	P1	R. sativus var. hortensis	Shanxi, China	green cortex, white flesh,entire leaf
L170	P1	R. sativus var. hortensis	Shandong, China	green cortex, green flesh,lobed leaf
L171	P1	R. sativus var. hortensis	Korea	white cortex, white flesh,lobed leaf
L172	P1	R. sativus var. caudatus	Sudan, Africa	red cortex, white flesh,intermediate type
L173	P1	R. sativus var. hortensis	Korea	white cortex, white flesh,intermediate type
L174	P1	R. sativus var. hortensis	Korea	white cortex, white flesh,entire leaf
L175	P1	R. sativus var. hortensis	Korea	white cortex, white flesh,lobed leaf
L176	P3	R. sativus var. hortensis	Korea	green cortex, white flesh,lobed leaf
L177	P1	R. sativus var. hortensis	Japan	white cortex, white flesh,entire leaf
L178	P1	R. sativus var. hortensis	Shandong, China	red cortex, white flesh,intermediate type
L179	P1	R. sativus var. hortensis	Shandong, China	green cortex, green flesh,lobed leaf
L180	P1	R. sativus var. hortensis	Shandong, China	green cortex, green flesh,lobed leaf
L181	P1	R. sativus var. hortensis	Hebei, China	green cortex, green flesh,lobed leaf
L182	P1	R. sativus var. hortensis	Henan, China	green cortex, green flesh,lobed leaf
L183	P1	R. sativus var. hortensis	Chongqing, China	green cortex, green flesh,lobed leaf
L184	P1P3	R. sativus var. hortensis	Hebei, China	green cortex, white flesh,lobed leaf
L185	P2	R. sativus var. hortensis	Heilongjiang, China	red cortex,white flesh,lobed leaf
L186	P1	R. sativus var. sativus	Gansu, China	red cortex, white flesh,intermediate type
L187	P1	R. sativus var. hortensis	Gansu, China	purple cortex, white flesh,lobed leaf
L188	P2P3	R. sativus var. sativus	Gansu, China	green cortex, white flesh,entire leaf
L189	P1P2	R. sativus var. hortensis	Chongqing, China	green cortex, white flesh,entire leaf
L190	P1	R. sativus var. hortensis	Chongqing, China	purple cortex, purple flesh,lobed leaf
L191	P1	R. sativus var. hortensis	Tianjin, China	green cortex, green flesh,lobed leaf
L192	P1	R. sativus var. caudatus	Sudan, Africa	white cortex, white flesh,entire leaf
L193	P1	R. sativus var. hortensis	Shandong, China	green cortex, green flesh,lobed leaf
L194	P1P3	R. sativus var. sativus	Netherlands	white cortex, white flesh,lobed leaf
L195	P1P2	R. sativus var. hortensis	Yunnan, China	red cortex, red flesh,entire leaf
L196	P1P2	R. sativus var. hortensis	Henan, China	green cortex, green flesh,lobed leaf
L197	P1P2	R. sativus var. hortensis	Hunan, China	green cortex, white flesh,intermediate type
L198	P1P3	R. sativus var. hortensis	Hebei, China	white cortex, white flesh,lobed leaf
L199	P1P2	R. sativus var. hortensis	Sichuan, China	white cortex, white flesh,lobed leaf
L200	P1	R. sativus var. hortensis	Jiangxi, China	white cortex, white flesh,lobed leaf
L201	P1P3	R. sativus var. hortensis	Hebei, China	white cortex, white flesh,lobed leaf
L202	P1	R. sativus var. hortensis	Guangdong, China	white cortex, white flesh,lobed leaf
L203	P1	R. sativus var. hortensis	Hubei, China	red cortex, white flesh,intermediate type
L204	P1	R. sativus var. hortensis	Yunnan, China	red cortex,white flesh,intermediate type
L205	P1	R. sativus var. hortensis	Shandong, China	white cortex, white flesh,entire leaf
L206	P3	R. sativus var. hortensis	Korea	green cortex, white flesh,lobed leaf
L207	P1	R. sativus var. hortensis	Hebei, China	white cortex, white flesh,entire leaf
L208	P1	R. sativus var. hortensis	Hubei, China	red cortex, white flesh,lobed leaf
L209	P1P2	R. sativus var. hortensis	Chongqing, China	red cortex, white flesh,entire leaf
L210	P1	R. sativus var. hortensis	Liaoning, China	red cortex, white flesh,entire leaf
L211	P1	R. sativus var. hortensis	Xizang, China	white cortex, white flesh,lobed leaf
L212	P1	R. sativus var. hortensis	Sichuan, China	green cortex, white flesh,entire leaf
L213	P1	R. sativus var. hortensis	Henan, China	green cortex, white flesh,lobed leaf
L214	P1P3	R. sativus var. hortensis	Korea	white cortex, white flesh,intermediate type
L215	P1P3	R. sativus var. hortensis	Korea	white cortex, white flesh,lobed leaf
L216	P2	R. sativus var. sativus	Hebei, China	red cortex, white flesh,lobed leaf
L217	P1P2	R. sativus var. hortensis	Hubei, China	red cortex, white flesh,lobed leaf
