# Supplementary material for: Genetic Diversity Analysis and Core Germplasm Collection Construction of Radish Cultivars Based on Structure Variation Markers
Source: Int J Mol Sci. 2023 Jan 29;24(3):2554. doi: 10.3390/ijms24032554 (PMC9916615; doi:10.3390/ijms24032554)
Supplement: Supplementary file 1 [file ijms-24-02554-s001.zip › Supplemenary Table S2.xlsx]

## Sheet: Supplemenary Table S2
Table S2 Molecular identity codes for 217 radish germplasm resources
Number	Radish Identity Card
L001	0X0110101100110100011011
L002	010020101110110110010011
L003	100000001010110010010000
L004	002210101110121222020012
L005	011010001100110110010010
L006	111100002110110100010001
L007	011010001120202111001012
L008	000010111110112110012011
L009	011021111110101101010111
L010	111011111110101110010121
L011	001110001010110110010011
L012	100110101211110200020100
L013	000100121110110200220011
L014	021010101120X11101020020
L015	020100121100111111020121
L016	212020101120100110010111
L017	001010012100110010100011
L018	210000121112201111000211
L019	211000111101X12110021010
L020	012210210112120112020211
L021	120010110110110110000010
L022	000110110120100222000010
L023	0X1010100010220100010110
L024	001211000111110110010101
L025	011010102110110101000000
L026	012020101110110110010211
L027	212010210120121112010011
L028	001000101101111122101111
L029	222212121120200112010121
L030	0X0120110110102101010111
L031	211021101100X11111011011
L032	001010100110110120000111
L033	010010111110101111011010
L034	012012100122221111020101
L035	001110111100001112020111
L036	010020110211100112020111
L037	011011102100001111010111
L038	010022101100000111000011
L039	111010101110200110110101
L040	012212100100020110010112
L041	021010011110111111000011
L042	010012101100X10111010200
L043	010011001111100101000011
L044	010020101100110100010011
L045	110000110110220122000011
L046	011010100121110100102011
L047	200020110211011110010011
L048	000010101110111100112112
L049	012020110110010110111001
L050	002021111112000111000011
L051	110200100111112111000111
L052	012020100121221011011211
L053	120000111120220110010111
L054	200010112110102111010001
L055	210020010110112112010011
L056	010011101100011111010110
L057	200011001111201111000111
L058	021110100111200100000011
L059	012020110202111210112210
L060	010100111111011111000001
L061	100110101111120100000010
L062	000020200111111112202011
L063	020010111111111110020210
L064	012011101111000112000220
L065	022212110112121100200011
L066	222020111112111110000001
L067	011110211111111100020011
L068	002120110111102100000011
L069	110011101120000111010111
L070	001010101102110110000012
L071	212010120110211110120122
L072	012011101122122112000111
L073	0X0011101110X10111020121
L074	0X1010202110110110020211
L075	222020120112210122010011
L076	2X2120110110101121010111
L077	012020101112120122020210
L078	221020110020101110110222
L079	222010120122101110010221
L080	011012221102012111000111
L081	020110001110112110000011
L082	101110111110101110010101
L083	021020220122220112020021
L084	020012101112002102012021
L085	202210210110200211010121
L086	121120100202100110100110
L087	100010100121110100101110
L088	021012100110220111020221
L089	110210110122102210010011
L090	022110120112111111010012
L091	100020110120121111120112
L092	021020110111101122010111
L093	022110110122000220200012
L094	220010100120112211020022
L095	020010210212101111000021
L096	1X0210120112100120000111
L097	212012101121022110010110
L098	001020220120110111022010
L099	101110101110100000020000
L100	010210001120122112002010
L101	011210111110100110010111
L102	0X2200000110120110020110
L103	120120111110101101010121
L104	101010111110111111010X21
L105	210010110111X11111100011
L106	010000111212210111120011
L107	100000021011X101010100X1
L108	010100011111X10011110011
L109	010000110111111210100011
L110	010010122110002112012001
L111	012210111111210110000111
L112	111010101100X00100010011
L113	121002121001111111010011
L114	000100011110101101010111
L115	020000012112011111000021
L116	220010101111120221010011
L117	0120100101120111010102X1
L118	010010021110001110210222
L119	2110102102111110011100X1
L120	112020111111212211100001
L121	021000011111101111100101
L122	020110011110110011000001
L123	010000021111101122010011
L124	0X1010011220120112000011
L125	010011001112200111020110
L126	012000111110111101010111
L127	021020021120X10110020010
L128	101X101011221102111120X1
L129	000000111211012111110021
L130	020000011121010211010011
L131	220010110211010111210011
L132	010100211111011111100001
L133	010010111211011201100001
L134	000010011110111112021112
L135	002210021111122112000021
L136	22X010100211112121112021
L137	110020121122012102100011
L138	220020111011112111210001
L139	110020000111012221112021
L140	210120010112011011121001
L141	110010111200011011020021
L142	00X100000011110110010011
L143	002210021111112110020001
L144	000011011100001110010101
L145	022000010111111110000121
L146	022010220112212112000211
L147	002022000110110210010202
L148	X1XX21001100X11111011001
L149	002010001100110112010210
L150	000011001100000111000011
L151	112112021110201110010121
L152	012020211112102112020211
L153	0110110011000111110001XX
L154	011100011110111111001010
L155	011010001101101110011110
L156	000110000010110111000110
L157	011021101111101110001011
L158	001000020112100010001001
L159	021000010110112210001001
L160	021010010110101102010022
L161	001020011110100110010011
L162	120012001100101112010221
L163	200012020121110122010011
L164	000010220100222112020112
L165	010010020110001112011012
L166	010010021110112111010010
L167	000011001120000112010111
L168	012020020111121102000000
L169	220020000000110110000020
L170	000010000111110100010000
L171	011020011102121110000100
L172	000020010220102100110210
L173	101010010111101110000011
L174	001020111110201100010X01
L175	010010011110101111011010
L176	212011001100010111010111
L177	010020001100X10110010010
L178	111020020100110102110110
L179	012120010112110102001012
L180	012210010112110110020012
L181	00101000010X111100010010
L182	0210X0000110111100011000
L183	000000200110100111000111
L184	002010000111010110000102
L185	220020112211011211110011
L186	020010111110112100211112
L187	010010000110102112020110
L188	220010001110012111210021
L189	012010010102110101100011
L190	220020111212111110011112
L191	011220020111111100001000
L192	102020111102110100001121
L193	010210110120111101010000
L194	011012011110110112010122
L195	010200011112202120000011
L196	000210111111010120010110
L197	010010111111112111010122
L198	210010001110202111010001
L199	210200110112000110010001
L200	200X00101110102110010201
L201	210101000112202111000211
L202	200000010112100112010121
L203	000010010112112112000112
L204	2200102201201221020X2011
L205	000000111100111100100210
L206	011011001120022110020121
L207	011020001200110110010210
L208	2120200101101X1120020211
L209	210020011112210122021121
L210	000000010110110110111010
L211	000110011110110110020111
L212	0X0020020120112110000011
L213	012010000011110110000211
L214	212010010102201112000022
L215	0112120011202X1121020111
L216	100020110212020011220001
L217	010220011111111001020011
