# Supplementary material for: Genetic Diversity Analysis and Core Germplasm Collection Construction of Radish Cultivars Based on Structure Variation Markers
Source: Int J Mol Sci. 2023 Jan 29;24(3):2554. doi: 10.3390/ijms24032554 (PMC9916615; doi:10.3390/ijms24032554)
Supplement: Supplementary file 1 [file ijms-24-02554-s001.zip › Supplemenary Table S3.xlsx]

## Sheet: Sheet1
Table S3 The information of 43 core collections in radish
Name	Population	Geographical distribution	type
L003	P1	Guangdong, China	R. sativus var. hortensis
L006	P1	Japan	R. sativus var. hortensis
L009	P1	Korea	R. sativus var. hortensis
L010	P1P3	Korea	R. sativus var. hortensis
L012	P1	Shandong, China	R. sativus var. hortensis
L017	P1P3	Japan	R. sativus var. hortensis
L023	P1	Beijing, China	R. sativus var. hortensis
L024	P1	Korea	R. sativus var. hortensis
L028	P1	Hubei, China	R. sativus var. hortensis
L037	P1P3	Korea	R. sativus var. hortensis
L043	P1	Jiangxi, China	R. sativus var. hortensis
L049	P1P3	Hubei, China	R. sativus var. hortensis
L056	P1P3	Jiangxi, China	R. sativus var. hortensis
L060	P1	Hubei, China	R. sativus var. hortensis
L061	P1P2	Hubei, China	R. sativus var. hortensis
L069	P1	Guangdong, China	R. sativus var. hortensis
L086	P1	Hubei, China	R. sativus var. hortensis
L087	P1P3	Henan, China	R. sativus var. hortensis
L099	P1	Korea	R. sativus var. hortensis
L108	P1P2	Netherlands	R. sativus var. sativus
L113	P1	Taiwan, China	R. sativus var. hortensis
L114	P1P3	Shanghai, China	R. sativus var. sativus
L119	P1P2	Shandong, China	R. sativus var. sativus
L121	P1P2	Heilongjiang, China	R. sativus var. hortensis
L132	P2	Netherlands	R. sativus var. sativus
L133	P2	Netherlands	R. sativus var. sativus
L140	P2	Netherlands	R. sativus var. sativus
L141	P2P3	Russia	R. sativus var. sativus
L142	P1	Gansu, China	R. sativus var. sativus
L144	P1P3	Korea	R. sativus var. hortensis
L150	P3	Korea	R. sativus var. hortensis
L154	P1	Korea	R. sativus var. hortensis
L155	P1P3	Korea	R. sativus var. hortensis
L156	P1	Korea	R. sativus var. hortensis
L157	P1P3	Korea	R. sativus var. hortensis
L158	P1	Shandong, China	R. sativus var. hortensis
L172	P1	Sudan, Africa	R. sativus var. caudatus
L178	P1	Shandong, China	R. sativus var. hortensis
L191	P1	Tianjin, China	R. sativus var. hortensis
L192	P1	Sudan, Africa	R. sativus var. caudatus
L205	P1	Shandong, China	R. sativus var. hortensis
L210	P1	Liaoning, China	R. sativus var. hortensis
L216	P2	Hebei, China	R. sativus var. sativus
